# Supplementary material for: Pre-Administration of PLX-R18 Cells Protects Mice from Radiation-Induced Hematopoietic Failure and Lethality
Source: Genes (Basel). 2022 Sep 28;13(10):1756. doi: 10.3390/genes13101756 (PMC9601513; doi:10.3390/genes13101756)
Supplement: Supplementary file 1 [file genes-13-01756-s001.zip]

Archive with 1 entries (1 files):
- genes-1924372-supplementary.pdf
